# Supplementary material for: Applying machine learning to assist in the morphometric assessment of brain arteriolosclerosis through automation
Source: Free Neuropathol. 2025 Jun 2;6:12. doi: 10.17879/freeneuropathology-2025-6387 (PMC12159543; doi:10.17879/freeneuropathology-2025-6387)
Supplement: Supplementary file 2 [file freeneuropathol-06-12-6387-s2.xlsx]

## Sheet: Sheet1
Cohort	UUID	Past Medical History	Braak NFT Stage	Thal phase	ABC score	Age at Death	Race/Ethnicity	Sex	Clinical Diagnosis	Neuropathological Diagnoses	WSI Name	Brain Region	microns / pixel (horizontal)	microns / pixel (vertical)	Width x height in pixels	File Type
UCLA	a8946221-7b7b-458d-914b-3a8b609e44d5	Not available	Stage 6	Phase 5	High	86	Caucasian	F	AD	Advanced ADNC, secondary NPDx: Cerebrovascular disease	a8946221-7b7b-458d-914b-3a8b609e44d5-B1_HE	Frontal lobe cortex	0.22	0.22	52359 x 46403	SVS
											a8946221-7b7b-458d-914b-3a8b609e44d5_B3_HE	Occipital lobe cortex	0.22	0.22	70447 x 46352	SVS
UCI	55540111-b08c-4f8f-905b-9357fdf8a5ed	Has hyperlipidemia but no hypertension or diabetes	Stage 0	n/a (pre-2013)	n/a	52	Caucasian	M	Probable AD, sleep apnea	Questionable Frontotemporal degeneration, secondary NPDx= hippocampal sclerosis	55540111-b08c-4f8f-905b-9357fdf8a5ed-MF-HE	Frontal lobe cortex	0.137	0.137	64395 x 60928	SVS
											55540111-b08c-4f8f-905b-9357fdf8a5ed-OCC-HE	Occipital lobe cortex	0.137	0.137	61176 x 102140	SVS
	7e7a820a-908e-4b5e-b336-f3d19e2939d2	Not available	Stage 5	Phase 3	Intermediate	89+	Caucasian	M	Probable AD	Intermediate ADNC, secondary NPDx: Cerebrovascular disease	7e7a820a-908e-4b5e-b336-f3d19e2939d2-HE-MF	Frontal lobe cortex	0.137	0.137	75462 x 79661	SVS
											7e7a820a-908e-4b5e-b336-f3d19e2939d2-HE-OCC	Occipital lobe cortex	0.137	0.137	78263 x 90042	SVS
UCD	b2c52606-22aa-4104-8cab-a046e0dd5bf2	No diabetes or hypertension	Not assessed	Not assessed	Not assessed	80	Caucasian	M	Possible AD	CERAD Definite Alzheimer's disease	b2c52606-22aa-4104-8cab-a046e0dd5bf2-Occipital PWM_HE	Occipital lobe periventricular white matter	0.22	0.22	126955 x 104784	CZI
											b2c52606-22aa-4104-8cab-a046e0dd5bf2-Frontal PWM_HE	Frontal lobe periventricular white matter	0.22	0.22	125518 x 101582	CZI
											b2c52606-22aa-4104-8cab-a046e0dd5bf2-Frontal Lobe_HE	Frontal lobe cortex	0.22	0.22	135586 x 105807	CZI
											b2c52606-22aa-4104-8cab-a046e0dd5bf2-Occipital_HE	Occipital lobe cortex	0.22	0.22	138491 x 112365	CZI
	39ae0954-3ec3-4181-a9c5-807679cee166	No diabetes, hypercholesterolemia, or hypertension	Stage 6	Not assessed	Not assessed	89+	Caucasian	M	Probable AD	CERAD Definite Alzheimer's disease	39ae0954-3ec3-4181-a9c5-807679cee166-Frontal Lobe_HE	Frontal lobe cortex	0.22	0.22	138483 x 112352	CZI
											39ae0954-3ec3-4181-a9c5-807679cee166-Frontal PWM_HE	Frontal lobe periventricular white matter	0.22	0.22	125441 x 105745	CZI
											39ae0954-3ec3-4181-a9c5-807679cee166-Occipital PWM_HE	Occipital lobe periventricular white matter	0.22	0.22	129816 x 116622	CZI
											39ae0954-3ec3-4181-a9c5-807679cee166-Occipital_HE	Occipital lobe cortex	0.22	0.22	135531 x 112299	CZI
	22340fb4-1b7f-4cdb-8d6d-01a6545e2b0d	Not available	Stage 6	Not assessed	Not assessed	61	Caucasian	F	Probable AD	CERAD Definite Alzheimer's disease	22340fb4-1b7f-4cdb-8d6d-01a6545e2b0d-Frontal Lobe_HE	Frontal lobe cortex	0.22	0.22	122629 x 100403	CZI
											22340fb4-1b7f-4cdb-8d6d-01a6545e2b0d-Frontal PWM_HE	Frontal lobe periventricular white matter	0.22	0.22	108220 x 105780	CZI
											22340fb4-1b7f-4cdb-8d6d-01a6545e2b0d-Occipital_HE	Occipital lobe cortex	0.22	0.22	132680 x 116640	CZI
											22340fb4-1b7f-4cdb-8d6d-01a6545e2b0d-Occipital PWM_HE	Occipital lobe periventricular white matter	0.22	0.22	142776 x 112274	CZI
	8510306f-897e-4172-a4e6-452fd9081683	Hypertension	Stage 4	Not assessed	Not assessed	79	African American	M	Mixed diagnosis	CERAD Possible Alzheimer's disease	8510306f-897e-4172-a4e6-452fd9081683-Frontal Lobe_HE	Frontal lobe cortex	0.22	0.22	126958 x 105885	CZI
											8510306f-897e-4172-a4e6-452fd9081683-Frontal PWM_HE	Frontal lobe periventricular white matter	0.22	0.22	129820 x 89611	CZI
											8510306f-897e-4172-a4e6-452fd9081683-Occipital-PWM_HE	Occipital lobe periventricular white matter	0.22	0.22	137044 x 110189	CZI
											8510306f-897e-4172-a4e6-452fd9081683-Occipital-HE	Occipital lobe cortex	0.22	0.22	145671 x 105831	CZI
	4454f6f3-0f3f-4de3-a637-f5fa33072916	Has diabetes and hypercholesterolemia but not hypertension	Stage 6	Not assessed	Not assessed	71	Caucasian	M	Probable AD	CERAD Definite Alzheimer's disease	4454f6f3-0f3f-4de3-a637-f5fa33072916-Frontal Lobe_HE	Frontal lobe cortex	0.22	0.22	131240 x 98313	CZI
											4454f6f3-0f3f-4de3-a637-f5fa33072916-Frontal PWM_HE	Frontal lobe periventricular white matter	0.22	0.22	139853 x 113352	CZI
											4454f6f3-0f3f-4de3-a637-f5fa33072916-Occipital_HE	Occipital lobe cortex	0.22	0.22	144242 x 106836	CZI
											4454f6f3-0f3f-4de3-a637-f5fa33072916-Occipital PWM_HE	Occipital lobe periventricular white matter	0.22	0.22	99580 x 93957	CZI
	3d4b8ec1-c6d3-44d6-a9d2-3516fd7bac0d	Has hypertension and hypercholesterolemia but not diabetes	Stage 5	Not assessed	Not assessed	89+	Caucasian	M	Probable AD	CERAD Probable Alzheimer's disease; Parkinson's disease related changes - subcortical Lewy bodies	3d4b8ec1-c6d3-44d6-a9d2-3516fd7bac0d-Frontal PWM_HE	Frontal lobe periventricular white matter	0.22	0.22	111098 x 98303	CZI
											3d4b8ec1-c6d3-44d6-a9d2-3516fd7bac0d-Occipital PWM_HE	Occipital lobe periventricular white matter	0.22	0.22	85165 x 84284	CZI
	0df5b02d-9f70-447f-9edb-287b4098cbcc	No diabetes, hypercholesterolemia, or hypertension	Stage 4	Not assessed	Not assessed	83	Caucasian	F	Possible AD	CERAD Possible Alzheimer's disease; hemorrhage infarcts only	0df5b02d-9f70-447f-9edb-287b4098cbcc-Occipital_HE	Occipital lobe cortex	0.22	0.22	133947 x 117684	CZI
											0df5b02d-9f70-447f-9edb-287b4098cbcc-Occipital PWM_HE	Occipital lobe periventricular white matter	0.22	0.22	147107 x 91840	CZI
											0df5b02d-9f70-447f-9edb-287b4098cbcc-Frontal Lobe_HE	Frontal lobe cortex	0.22	0.22	118302 x 112259	CZI
											0df5b02d-9f70-447f-9edb-287b4098cbcc-Frontal-PWM_HE	Frontal lobe periventricular white matter	0.22	0.22	111080 x 101551	CZI
	0f12b0ab-c865-4171-bc8c-fce1cd0b0798	No diabetes or hypertension	Stage 3	Not assessed	Not assessed	89+	Caucasian	F	Possible dementia with Lewy bodies (DLB Consortium)	CERAD Possible Alzheimer's disease	0f12b0ab-c865-4171-bc8c-fce1cd0b0798-Frontal Lobe_HE	Frontal lobe cortex	0.22	0.22	126909 x 104739	CZI
											0f12b0ab-c865-4171-bc8c-fce1cd0b0798-Occipital_HE	Occipital lobe cortex	0.22	0.22	139894 x 109145	CZI
	e2b10da9-d792-4105-b2b5-1eadf20d9f16	Has diabetes, hypercholesterolemia, and hypertension	Stage 6	Phase 5	High	89+	African American	F	Probable AD	CERAD Definite Alzheimer's disease; Vascular disease - infarcts only	e2b10da9-d792-4105-b2b5-1eadf20d9f16-Frontal Lobe_HE	Frontal lobe cortex	0.22	0.22	119719 x 111242	CZI
											e2b10da9-d792-4105-b2b5-1eadf20d9f16-Frontal PWM_HE	Frontal lobe periventricular white matter	0.22	0.22	137023 x 98292	CZI
											e2b10da9-d792-4105-b2b5-1eadf20d9f16-Occipital_HE	Occipital lobe cortex	0.22	0.22	101023 x 84295	CZI
											e2b10da9-d792-4105-b2b5-1eadf20d9f16-Occipital PWM_HE	Occipital lobe periventricular white matter	0.22	0.22	115417 x 87486	CZI
	dff1fd19-1aa6-4eed-abef-317d19e18b54	No diabetes, hypercholesterolemia, or hypertension	Stage 3	Phase 4	Intermediate	87	Caucasian	M	Possible AD	Parkinson's disease related changes - amygdala/entorhinal Lewy bodies; Vascular disease - multiple lacunes	dff1fd19-1aa6-4eed-abef-317d19e18b54-Frontal PWM_HE	Frontal lobe periventricular white matter	0.22	0.22	111076 x 91847	CZI
											dff1fd19-1aa6-4eed-abef-317d19e18b54-Occipital PWM_HE	Occipital lobe periventricular white matter	0.22	0.22	105318 x 90737	CZI
											dff1fd19-1aa6-4eed-abef-317d19e18b54-Frontal Lobe_HE	Frontal lobe cortex	0.22	0.22	125472 x 104743	CZI
											dff1fd19-1aa6-4eed-abef-317d19e18b54-Occipital_HE	Occipital lobe cortex	0.22	0.22	118290 x 96198	CZI
