# Supplementary material for: Applying machine learning to assist in the morphometric assessment of brain arteriolosclerosis through automation
Source: Free Neuropathol. 2025 Jun 2;6:12. doi: 10.17879/freeneuropathology-2025-6387 (PMC12159543; doi:10.17879/freeneuropathology-2025-6387)
Supplement: Supplementary file 3 [file freeneuropathol-06-12-6387-s3.xlsx]

## Sheet: Total Inventory
Total Inventory				Names of WSI files are specified
Training and Validation Set	Internal Hold-Out Test Set	External Test Set
22340fb4-1b7f-4cdb-8d6d-01a6545e2b0d_Frontal-HE	7e7a820a-908e-4b5e-b336-f3d19e2939d2-HE-MF	a8946221-7b7b-458d-914b-3a8b609e44d5-B1_HE
22340fb4-1b7f-4cdb-8d6d-01a6545e2b0d_Frontal-PWM-HE	7e7a820a-908e-4b5e-b336-f3d19e2939d2-HE-OCC	a8946221-7b7b-458d-914b-3a8b609e44d5_B3_HE
22340fb4-1b7f-4cdb-8d6d-01a6545e2b0d_Occipital-HE	0f12b0ab-c865-4171-bc8c-fce1cd0b0798-Frontal-HE
22340fb4-1b7f-4cdb-8d6d-01a6545e2b0d_Occipital-PWM-HE	0f12b0ab-c865-4171-bc8c-fce1cd0b0798-Occipital-HE
dff1fd19-1aa6-4eed-abef-317d19e18b54-Frontal-HE
dff1fd19-1aa6-4eed-abef-317d19e18b54_Occipital-HE
dff1fd19-1aa6-4eed-abef-317d19e18b54-Frontal-PWM-HE
dff1fd19-1aa6-4eed-abef-317d19e18b54-Occipital-PWM-HE
55540111-b08c-4f8f-905b-9357fdf8a5ed-MF-HE
55540111-b08c-4f8f-905b-9357fdf8a5ed-OCC-HE
8510306f-897e-4172-a4e6-452fd9081683-Frontal-HE
8510306f-897e-4172-a4e6-452fd9081683-Frontal-PWM-HE
8510306f-897e-4172-a4e6-452fd9081683-Occipital-HE
8510306f-897e-4172-a4e6-452fd9081683-Occipital-PWM-HE
4454f6f3-0f3f-4de3-a637-f5fa33072916-Frontal-HE
4454f6f3-0f3f-4de3-a637-f5fa33072916-Frontal-PWM-HE
4454f6f3-0f3f-4de3-a637-f5fa33072916-Occipital-HE
4454f6f3-0f3f-4de3-a637-f5fa33072916-Occipital-PWM-HE
3d4b8ec1-c6d3-44d6-a9d2-3516fd7bac0d-Frontal-PWM-HE
3d4b8ec1-c6d3-44d6-a9d2-3516fd7bac0d-Occipital-PWM-HE
0df5b02d-9f70-447f-9edb-287b4098cbcc-Frontal-HE
0df5b02d-9f70-447f-9edb-287b4098cbcc-Frontal-PWM-HE
0df5b02d-9f70-447f-9edb-287b4098cbcc-Occipital-HE
0df5b02d-9f70-447f-9edb-287b4098cbcc-Occipital-PWM-HE
e2b10da9-d792-4105-b2b5-1eadf20d9f16-Frontal-HE
e2b10da9-d792-4105-b2b5-1eadf20d9f16-Frontal-PWM-HE
e2b10da9-d792-4105-b2b5-1eadf20d9f16-Occipital-HE
e2b10da9-d792-4105-b2b5-1eadf20d9f16-Occipital-PWM-HE
b2c52606-22aa-4104-8cab-a046e0dd5bf2-Occipital PWM_HE
b2c52606-22aa-4104-8cab-a046e0dd5bf2-Frontal PWM_HE
b2c52606-22aa-4104-8cab-a046e0dd5bf2-Frontal Lobe_HE
b2c52606-22aa-4104-8cab-a046e0dd5bf2-Occipital_HE
39ae0954-3ec3-4181-a9c5-807679cee166-Frontal Lobe_HE
39ae0954-3ec3-4181-a9c5-807679cee166-Frontal PWM_HE
39ae0954-3ec3-4181-a9c5-807679cee166-Occipital PWM_HE
39ae0954-3ec3-4181-a9c5-807679cee166-Occipital_HE

## Sheet: Vessel Detection
Vessel Detection
Training Set	Internal Hold-Out Test Set	External Test Set
22340fb4-1b7f-4cdb-8d6d-01a6545e2b0d_Frontal-HE	7e7a820a-908e-4b5e-b336-f3d19e2939d2-HE-MF	a8946221-7b7b-458d-914b-3a8b609e44d5-B1_HE
22340fb4-1b7f-4cdb-8d6d-01a6545e2b0d_Frontal-PWM-HE	7e7a820a-908e-4b5e-b336-f3d19e2939d2-HE-OCC	a8946221-7b7b-458d-914b-3a8b609e44d5_B3_HE
22340fb4-1b7f-4cdb-8d6d-01a6545e2b0d_Occipital-HE	0f12b0ab-c865-4171-bc8c-fce1cd0b0798-Frontal-HE
22340fb4-1b7f-4cdb-8d6d-01a6545e2b0d_Occipital-PWM-HE	0f12b0ab-c865-4171-bc8c-fce1cd0b0798-Occipital-HE
dff1fd19-1aa6-4eed-abef-317d19e18b54-Frontal-HE
dff1fd19-1aa6-4eed-abef-317d19e18b54_Occipital-HE
dff1fd19-1aa6-4eed-abef-317d19e18b54-Frontal-PWM-HE
dff1fd19-1aa6-4eed-abef-317d19e18b54-Occipital-PWM-HE
55540111-b08c-4f8f-905b-9357fdf8a5ed-MF-HE
55540111-b08c-4f8f-905b-9357fdf8a5ed-OCC-HE
8510306f-897e-4172-a4e6-452fd9081683-Frontal-HE
8510306f-897e-4172-a4e6-452fd9081683-Frontal-PWM-HE
8510306f-897e-4172-a4e6-452fd9081683-Occipital-HE
8510306f-897e-4172-a4e6-452fd9081683-Occipital-PWM-HE
4454f6f3-0f3f-4de3-a637-f5fa33072916-Frontal-HE
4454f6f3-0f3f-4de3-a637-f5fa33072916-Frontal-PWM-HE
4454f6f3-0f3f-4de3-a637-f5fa33072916-Occipital-HE
4454f6f3-0f3f-4de3-a637-f5fa33072916-Occipital-PWM-HE
3d4b8ec1-c6d3-44d6-a9d2-3516fd7bac0d-Frontal-PWM-HE
3d4b8ec1-c6d3-44d6-a9d2-3516fd7bac0d-Occipital-PWM-HE
0df5b02d-9f70-447f-9edb-287b4098cbcc-Frontal-HE
0df5b02d-9f70-447f-9edb-287b4098cbcc-Frontal-PWM-HE
0df5b02d-9f70-447f-9edb-287b4098cbcc-Occipital-HE
0df5b02d-9f70-447f-9edb-287b4098cbcc-Occipital-PWM-HE
e2b10da9-d792-4105-b2b5-1eadf20d9f16-Frontal-HE
e2b10da9-d792-4105-b2b5-1eadf20d9f16-Frontal-PWM-HE
e2b10da9-d792-4105-b2b5-1eadf20d9f16-Occipital-HE
e2b10da9-d792-4105-b2b5-1eadf20d9f16-Occipital-PWM-HE
b2c52606-22aa-4104-8cab-a046e0dd5bf2-Occipital PWM_HE
b2c52606-22aa-4104-8cab-a046e0dd5bf2-Frontal PWM_HE
b2c52606-22aa-4104-8cab-a046e0dd5bf2-Frontal Lobe_HE
b2c52606-22aa-4104-8cab-a046e0dd5bf2-Occipital_HE
39ae0954-3ec3-4181-a9c5-807679cee166-Frontal Lobe_HE
39ae0954-3ec3-4181-a9c5-807679cee166-Frontal PWM_HE
39ae0954-3ec3-4181-a9c5-807679cee166-Occipital PWM_HE
39ae0954-3ec3-4181-a9c5-807679cee166-Occipital_HE

## Sheet: Arteriolosclerosis
Arteriolosclerosis Classification and Segmentation				Validation Set 0	Validation Set 1	Validation Set 2
Training and Validation Set	Internal Hold-Out Test Set	External Test Set		22340fb4-1b7f-4cdb-8d6d-01a6545e2b0d_Frontal-HE	8510306f-897e-4172-a4e6-452fd9081683-Frontal-HE	4454f6f3-0f3f-4de3-a637-f5fa33072916-Frontal-HE
22340fb4-1b7f-4cdb-8d6d-01a6545e2b0d_Frontal-HE	7e7a820a-908e-4b5e-b336-f3d19e2939d2-HE-MF	a8946221-7b7b-458d-914b-3a8b609e44d5-B1_HE		22340fb4-1b7f-4cdb-8d6d-01a6545e2b0d_Frontal-PWM-HE	8510306f-897e-4172-a4e6-452fd9081683-Frontal-PWM-HE	4454f6f3-0f3f-4de3-a637-f5fa33072916-Frontal-PWM-HE
22340fb4-1b7f-4cdb-8d6d-01a6545e2b0d_Frontal-PWM-HE	7e7a820a-908e-4b5e-b336-f3d19e2939d2-HE-OCC	a8946221-7b7b-458d-914b-3a8b609e44d5_B3_HE		22340fb4-1b7f-4cdb-8d6d-01a6545e2b0d_Occipital-HE	8510306f-897e-4172-a4e6-452fd9081683-Occipital-HE	4454f6f3-0f3f-4de3-a637-f5fa33072916-Occipital-HE
22340fb4-1b7f-4cdb-8d6d-01a6545e2b0d_Occipital-HE	0f12b0ab-c865-4171-bc8c-fce1cd0b0798-Frontal-HE			22340fb4-1b7f-4cdb-8d6d-01a6545e2b0d_Occipital-PWM-HE	8510306f-897e-4172-a4e6-452fd9081683-Occipital-PWM-HE	4454f6f3-0f3f-4de3-a637-f5fa33072916-Occipital-PWM-HE
22340fb4-1b7f-4cdb-8d6d-01a6545e2b0d_Occipital-PWM-HE	0f12b0ab-c865-4171-bc8c-fce1cd0b0798-Occipital-HE			0df5b02d-9f70-447f-9edb-287b4098cbcc-Frontal-HE	dff1fd19-1aa6-4eed-abef-317d19e18b54-Frontal-HE	e2b10da9-d792-4105-b2b5-1eadf20d9f16-Frontal-HE
dff1fd19-1aa6-4eed-abef-317d19e18b54-Frontal-HE				0df5b02d-9f70-447f-9edb-287b4098cbcc-Frontal-PWM-HE	dff1fd19-1aa6-4eed-abef-317d19e18b54_Occipital-HE	e2b10da9-d792-4105-b2b5-1eadf20d9f16-Frontal-PWM-HE
dff1fd19-1aa6-4eed-abef-317d19e18b54_Occipital-HE				0df5b02d-9f70-447f-9edb-287b4098cbcc-Occipital-HE	dff1fd19-1aa6-4eed-abef-317d19e18b54-Frontal-PWM-HE	e2b10da9-d792-4105-b2b5-1eadf20d9f16-Occipital-HE
dff1fd19-1aa6-4eed-abef-317d19e18b54-Frontal-PWM-HE				0df5b02d-9f70-447f-9edb-287b4098cbcc-Occipital-PWM-HE	dff1fd19-1aa6-4eed-abef-317d19e18b54-Occipital-PWM-HE	e2b10da9-d792-4105-b2b5-1eadf20d9f16-Occipital-PWM-HE
dff1fd19-1aa6-4eed-abef-317d19e18b54-Occipital-PWM-HE				3d4b8ec1-c6d3-44d6-a9d2-3516fd7bac0d-Frontal-HE	55540111-b08c-4f8f-905b-9357fdf8a5ed-MF-HE
55540111-b08c-4f8f-905b-9357fdf8a5ed-MF-HE				3d4b8ec1-c6d3-44d6-a9d2-3516fd7bac0d-Frontal-PWM-HE	55540111-b08c-4f8f-905b-9357fdf8a5ed-OCC-HE
55540111-b08c-4f8f-905b-9357fdf8a5ed-OCC-HE				3d4b8ec1-c6d3-44d6-a9d2-3516fd7bac0d-Occipital-HE
8510306f-897e-4172-a4e6-452fd9081683-Frontal-HE				3d4b8ec1-c6d3-44d6-a9d2-3516fd7bac0d-Occipital-PWM-HE
8510306f-897e-4172-a4e6-452fd9081683-Frontal-PWM-HE
8510306f-897e-4172-a4e6-452fd9081683-Occipital-HE
8510306f-897e-4172-a4e6-452fd9081683-Occipital-PWM-HE
4454f6f3-0f3f-4de3-a637-f5fa33072916-Frontal-HE
4454f6f3-0f3f-4de3-a637-f5fa33072916-Frontal-PWM-HE
4454f6f3-0f3f-4de3-a637-f5fa33072916-Occipital-HE
4454f6f3-0f3f-4de3-a637-f5fa33072916-Occipital-PWM-HE
3d4b8ec1-c6d3-44d6-a9d2-3516fd7bac0d-Frontal-PWM-HE
3d4b8ec1-c6d3-44d6-a9d2-3516fd7bac0d-Occipital-PWM-HE
0df5b02d-9f70-447f-9edb-287b4098cbcc-Frontal-HE
0df5b02d-9f70-447f-9edb-287b4098cbcc-Frontal-PWM-HE
0df5b02d-9f70-447f-9edb-287b4098cbcc-Occipital-HE
0df5b02d-9f70-447f-9edb-287b4098cbcc-Occipital-PWM-HE
e2b10da9-d792-4105-b2b5-1eadf20d9f16-Frontal-HE
e2b10da9-d792-4105-b2b5-1eadf20d9f16-Frontal-PWM-HE
e2b10da9-d792-4105-b2b5-1eadf20d9f16-Occipital-HE
e2b10da9-d792-4105-b2b5-1eadf20d9f16-Occipital-PWM-HE
